# Supplementary material for: CP-673451, a Selective Platelet-Derived Growth Factor Receptor Tyrosine Kinase Inhibitor, Induces Apoptosis in Opisthorchis viverrini-Associated Cholangiocarcinoma via Nrf2 Suppression and Enhanced ROS
Source: Pharmaceuticals (Basel). 2023 Dec 20;17(1):9. doi: 10.3390/ph17010009 (PMC10821224; doi:10.3390/ph17010009)
Supplement: Supplementary file 1 [file pharmaceuticals-17-00009-s001.zip]

Archive with 1 entries (1 files):
- pharmaceuticals-2754229-supplementary.pdf
